# Supplementary material for: A Simplified Sanger Sequencing Method for Detection of Relevant SARS-CoV-2 Variants
Source: Diagnostics (Basel). 2022 Oct 27;12(11):2609. doi: 10.3390/diagnostics12112609 (PMC9689870; doi:10.3390/diagnostics12112609)
Supplement: Supplementary file 1 [file diagnostics-12-02609-s001.zip]

Archive with 1 entries (1 files):
- Supplementery Material.pdf
